# Supplementary material for: Cascade Genetic Testing for Hereditary Cancer Predisposition: Characterization of Patients in a Catchment Area of Southern Italy
Source: Genes (Basel). 2025 Jun 30;16(7):795. doi: 10.3390/genes16070795 (PMC12295113; doi:10.3390/genes16070795)
Supplement: Supplementary file 1 [file genes-16-00795-s001.zip]

Archive with 1 entries (1 files):
- genes-3688659-supplementary.pdf
